# Supplementary material for: The associations between screen time-based sedentary behavior and depression: a systematic review and meta-analysis
Source: BMC Public Health. 2019 Nov 14;19:1524. doi: 10.1186/s12889-019-7904-9 (PMC6857327; doi:10.1186/s12889-019-7904-9)
Supplement: Supplementary file 1 — Additional file 1. Detailed characteristics of the included studies. [file 12889_2019_7904_MOESM1_ESM.xlsx]

## Sheet: 参考文献扩大
Paper	study details	domain	depression indicator	sedentary behacior indicator	Association	Methodological quality score	结果
Megan Teychenne et al. (2010) Victoria, Australia [31]	cross-sectional survey data collected in 2007–08 from the Resilience for Eating and Activity Despite Inequality (READI) study 3645 women, aged 18–45 years, from disadvantaged neighborhoods,		Depressive symptoms were assessed using the 10-item version of the Centre for Epidemiologic Studies Depression Scale (CES-D），CES-D scores of 10 or greater indicated that the participant was at risk of depression	Three measures of SBs were included in the survey: time spent sitting at a computer, time spent sitting watching TV and overall time spent sitting.	computer time4.75perweek-21.5h 1.12(0.93-1.36) 21.5- 1.35(1.14-1.60) TV 13.7-22.7 1.05(0.87-1.26) 1.19(0.99-1.43) screen time 23.5-46.3 1.13（0.93-1.37） 1.31（1.09-1.58） sitting time30.7-54.5 0.95(0.78-1.14) 1.28(1.06-1.53)		computer time4.75perweek-21.5h 1.12(0.93-1.36) 21.5- 1.35(1.14-1.60) TV 13.7-22.7 1.05(0.87-1.26) 1.19(0.99-1.43) screen time 23.5-46.3 1.13（0.93-1.37） 1.31（1.09-1.58） sitting time30.7-54.5 0.95(0.78-1.14) 1.28(1.06-1.53)
Jeff K. Vallance et al. (2010) Victoria, Australia [31]	Cross-sectional study using 2,862 adults from the 2005–2006 US National Health and Nutrition Examination Survey.(≥20 years of age),The average age was 45.7 (SD=13.7) n=2764		Depression was assessed using the Patient Health Questionnaire-9 (PHQ-9),	MVPA and sedentary time were derived from ActiGraph AM-7164 accelerometer			7.08-8.34h/d 0.86(0.47-1.60) 8.34-9.81 1.11(0.05-2.16) 9.81+ 2.01(0.87-4.64)
Sara Thomée1	20-24 years old (n = 4156),1-year follow-up		Symptoms of depression (one item) and symptoms of depression (two items) were made up by the two depressive items from the Prime-MD screening form	Information about mobile phone exposure was collected from the baseline questionnaire. This included the average number of mobile phone calls made and received, and of			不太适合，只说了手机使用
Michel Lucas et al. (2011) USA [31]	49,821 US women from the Nurses’ Health Study who were free from depressive symptoms at baseline（1996-2006） aged 30–55 years at enrollment in 1976		Having clinical depression was defined as reporting either a new physician’s diagnosis of depression or beginning regular use of antidepressant medication.	In 1992, participants were asked to report their average weekly time spent sitting at home watching television. The responses included 9 categories (ranging from 0 hours/week to >90 hours/week). In the current analyses, 5 categories of television watching were coded (0–1, 2–5, 6–10, 11–20, and 21 hours/week)			0-1h/w 是参照。2-5 1.05（0.94-1.18） 6-10 1.04（0.92-1.16) 11-20 1.08(0.97-1.12) 21+ 1.13(1.00-1.27)
Hui Cao et al. (2011) China [31]	In 2010, total 5003 boys and girls were analyzed from 4 junior high schools in Bengbu city of China.screen time<2 n=3695 >2 n=1308分别计算年龄性别 总得(2606 males and 2397 females), aged 11 to 16 years (mean age 13.2 years, SD=1.0)		The 18-item version of Depression Selfrating Scale for Children (DSRSC) assessed depressive symptoms over the past week on a 3-point scale (range, 0–36), with a clinically significant cutoff score of 15.	In response to an open-ended question (Schmitz, 2004), participants reported how many hours per day, on average; they spent on the following sedentary activities outside school hours on a usual weekday			depressive symptoms (odds ratio (OR)=1.52, 95% confidence interval (CI): 1.31–1.76),
Jannique G.Z. et al. (2013) Australian [31]	8950 women, aged 50–55 years in 2001 who completed mail surveys in 2001, 2004, 2007, and 2010.随访研究		Depressive symptoms were assessed using the Center for Epidemiological Studies Depression questionnaire(CES-D10) ≥10 indicative of mild–moderate levels of depressive symptoms	Associations between sitting-time (≤4 hours/ day, 44–7 hours/day, 47 hours/day)			sat 4-7 hours/day(OR¼1.17, 95% CI¼1.05, 1.32）sat 7+ hours/day (OR¼1.47, 95% CI¼1.29, 1.67)
Elva M. Arredondo et al. (2012) Latinos（USA） [31]	397adults The mean age was 43.4+-16.9, and 47% were obese.Cross-sectional data used for this study came from the San Diego Prevention Research Center’s (SDPRC) second community survey conducted between June and September of 2009		The PHQ-9 was used to calculate a depression score for each respondent	One item from the Global Physical Activity Questionnaire (GPAQ) was used to measure sedentary behavior.			levels of depression increased by 10% (OR ¼ 1.1, 95% CI: 1.0-1.2). (hours)
Peter Kremer et al. (2013) Australia [31]	8256 students aged 10–16 years (mean age = 11.5 years, SD = 0.8).Data was derived from the Healthy Neighbourhoods Study, a cross-sectional survey examining the health and wellbeing of young people in 30 communities across three states of Australia.		depressive symptoms using the Short Mood and Feeling Questionnaire were assessed	Participants also reported on the time they spent watching television and on a computer or playing video games for leisure separately for week			Daily screen timeb (ref: not meeting guidelines (<2 h per day) 0.90（0.54-1.5）
Natarajan Padmapriya et al. (2016) Singapore [31]	1144 pregnant women growing up in Singapore towards healthy outcomes (GUSTO), a pregnancy-offspring cohort study.30.7 (±5.1)		self-completed the Edinburgh Postnatal Depression Scale (EPDS) (EPDS-score ≥15),	Sedentary behavior was determined by asking participants to report total sitting time per day and television viewing time per day.In our sample, <7 h of total sitting time per day and <2 h of television viewing time per day were identified as lower tertiles.			total sitting time1.22 (0.69, 2.17) tv viewing time 0.75 (0.44, 1.30)

## Sheet: Sheet1
Table S1 Detailed characteristics of the included studies.
Paper	Country	Study design	Sample size	Age	Depression indicator	Sedentary behavior indicator	Reference categories	Adjust for physical activity	Other covariates	Odd Ratio	Methodological quality score [1]
Primack et al.2009	USA	cohort	4142	mean(SD) age at follow-up: 21.8(1.8) years old	CES-D(20-item)	Self-report hours of exposure to electronic media	continuous	No	Sociodemographic covariates	1.05	Strong
Teychenne et al. 2010	Australia	cross sectional	3645	18-45 years old	CES-D(10-item)	Self-reported sitting time	1h	Yes	Sociodemographic covariates, children living at home ,and country of birth	1.12	Strong
Vallance et al.2010	Australia	cross sectional	2862	mean(SD) age: 45.7(13.7) years old	PHQ-9	ActiGraph AM-7164 accelerometer	>4h	Yes	Sociodemographic Covariates, chronic condition,and smoking.	0.86	Strong
Lucas et al. 2011	USA	cohort	49821	30-55 years old	clinical depression	Self-reported sitting time	1h	Yes	Sociodemographic covariates, involvement in a social or community group, smoking, energy intake, coffee intake, alcohol intake, and chronic condition	1.05	Weak
Thomée et al. 2012	Swedish	cohort	4163	20-24 years old	self-reported symptoms of depression	Self-report computer time	2h	No	No	female:1.2 male: 1.1	Strong
Breland et al. 2013	USA	cross sectional	535	18-96 years old	PHQ-8	Self-reported screen time	>4h	Yes	Sociodemographic covariates	2.38	Weak
Sloan et al. 2013	Singapore	cross sectional	4337	18-79 years old	GHQ-12	GPAQ v2	2h	Yes	Sociodemographic covariates, chronic condition, smoking, and binge drinking.	1.29	Strong
Van et al.2013	Australia	cohort	8950	50-55 years old	CES-D(10-item)	Self-reported sitting time	>4h	Yes	Sociodemographic covariates, smoking, alcohol intake, and chronic condition	1.17	Moderate
Arredondo et al.2013	USA	cross sectional	397	43.4±16.9 years old	PHQ-9	GPAQ	continuous	Yes	Sociodemographic covariates and fast food consumption	1.1	Strong
Feng et al. 2014	China	cross sectional	1106	18.9±0.9 years old	SDS	Self-reported sitting Time	2h	Yes	Sociodemographic covariates	1.49	Strong
Wu et al. 2015	China	cross sectional	4747	mean(SD) age: 19.26(1.40) years old	CES-D	Self-reported screen time	2h	noYes?	Sociodemographic covariates and perceived study burden	1.75	Strong
Sui et al. 2015	China	cohort	4802	18-80 years old	CES-D(10-item)	Self-reported TV or riding a car time	continuous	Yes	Sociodemographic covariates, current smoker, and diabetes	1.017	Moderate
Wu et al. 2016	China	cross sectional	2521	mean(SD) age: 18.43(0.96) years old	CES-D(20-item)	Self-reported screen time	2h	Yes	Sociodemographic covariates, sleep quality, smoking, alcohol intake, and exercise after school	1.55	Strong
Padmapriya et al. 2016	Singapore	cohort	1144	30.7±5.1 years old	EPDS	Self-reported sitting time	>4h	Yes	Sociodemographic covariates, smoking, parity, and prepregnancy BMI	1.22	Strong
Madhav et al.2017	USA	cross sectional	3201	20-74 years old	PHQ-9	Self-reported TV or computer time	>4h	No	Sociodemographic covariates	1.958	Strong
Barros et al.2017	Brazil	cross sectional	49025	18-59 years old	PHQ-9	Self-reported TV time	>4h	Yes	Sociodemographic covariates, feeding, smoking, and alcohol intake,	2.13	Strong
Nam et al.2017	South Korean	cross sectional	4145	20 years old and over	PHQ-9	Self-reported sitting time	>4h	Yes	Sociodemographic covariates, chronic diseases, smoking, and alcohol intake,	female:1.18 male:0.83	Strong
Hallgren et al. 2018	Sweden	cohort	40569	mean(SD) age: 51.6(16.1) years old	clinical diagnosis	Self-reported screen time	>4h	Yes	Sociodemographic covariates	0.93	Moderate
Stubbs et al. 2018	China, Ghana, India, Mexico, Russia, and South Africa	cross sectional	42469	mean(SD) age: 43.8(14.4) years old	WMHCIDI	Self-reported screen time	>4h	No	Sociodemographic covariates	1.94	Strong
[1] Armijo-Olivo S, Stiles CR, Hagen NA, Biondo PD, Cummings GG: Assessment of study quality for systematic reviews: a comparison of the Cochrane Collaboration Risk of Bias Tool and the Effective Public Health Practice Project Quality Assessment Tool: methodological research. J EVAL CLIN PRACT 2012, 18(1):12-18.
