# Supplementary material for: The associations between screen time-based sedentary behavior and depression: a systematic review and meta-analysis
Source: BMC Public Health. 2019 Nov 14;19:1524. doi: 10.1186/s12889-019-7904-9 (PMC6857327; doi:10.1186/s12889-019-7904-9)
Supplement: Supplementary file 2 — Additional file 2. Methodological quality assessment checklist for observational studies. [file 12889_2019_7904_MOESM2_ESM.xlsx]

## Sheet: 参考文献扩大
Paper	study details	domain	depression indicator	sedentary behacior indicator	Association	Methodological quality score	结果
Megan Teychenne et al. (2010) Victoria, Australia [31]	cross-sectional survey data collected in 2007–08 from the Resilience for Eating and Activity Despite Inequality (READI) study 3645 women, aged 18–45 years, from disadvantaged neighborhoods,		Depressive symptoms were assessed using the 10-item version of the Centre for Epidemiologic Studies Depression Scale (CES-D），CES-D scores of 10 or greater indicated that the participant was at risk of depression	Three measures of SBs were included in the survey: time spent sitting at a computer, time spent sitting watching TV and overall time spent sitting.	computer time4.75perweek-21.5h 1.12(0.93-1.36) 21.5- 1.35(1.14-1.60) TV 13.7-22.7 1.05(0.87-1.26) 1.19(0.99-1.43) screen time 23.5-46.3 1.13（0.93-1.37） 1.31（1.09-1.58） sitting time30.7-54.5 0.95(0.78-1.14) 1.28(1.06-1.53)		computer time4.75perweek-21.5h 1.12(0.93-1.36) 21.5- 1.35(1.14-1.60) TV 13.7-22.7 1.05(0.87-1.26) 1.19(0.99-1.43) screen time 23.5-46.3 1.13（0.93-1.37） 1.31（1.09-1.58） sitting time30.7-54.5 0.95(0.78-1.14) 1.28(1.06-1.53)
Jeff K. Vallance et al. (2010) Victoria, Australia [31]	Cross-sectional study using 2,862 adults from the 2005–2006 US National Health and Nutrition Examination Survey.(≥20 years of age),The average age was 45.7 (SD=13.7) n=2764		Depression was assessed using the Patient Health Questionnaire-9 (PHQ-9),	MVPA and sedentary time were derived from ActiGraph AM-7164 accelerometer			7.08-8.34h/d 0.86(0.47-1.60) 8.34-9.81 1.11(0.05-2.16) 9.81+ 2.01(0.87-4.64)
Sara Thomée1	20-24 years old (n = 4156),1-year follow-up		Symptoms of depression (one item) and symptoms of depression (two items) were made up by the two depressive items from the Prime-MD screening form	Information about mobile phone exposure was collected from the baseline questionnaire. This included the average number of mobile phone calls made and received, and of			不太适合，只说了手机使用
Michel Lucas et al. (2011) USA [31]	49,821 US women from the Nurses’ Health Study who were free from depressive symptoms at baseline（1996-2006） aged 30–55 years at enrollment in 1976		Having clinical depression was defined as reporting either a new physician’s diagnosis of depression or beginning regular use of antidepressant medication.	In 1992, participants were asked to report their average weekly time spent sitting at home watching television. The responses included 9 categories (ranging from 0 hours/week to >90 hours/week). In the current analyses, 5 categories of television watching were coded (0–1, 2–5, 6–10, 11–20, and 21 hours/week)			0-1h/w 是参照。2-5 1.05（0.94-1.18） 6-10 1.04（0.92-1.16) 11-20 1.08(0.97-1.12) 21+ 1.13(1.00-1.27)
Hui Cao et al. (2011) China [31]	In 2010, total 5003 boys and girls were analyzed from 4 junior high schools in Bengbu city of China.screen time<2 n=3695 >2 n=1308分别计算年龄性别 总得(2606 males and 2397 females), aged 11 to 16 years (mean age 13.2 years, SD=1.0)		The 18-item version of Depression Selfrating Scale for Children (DSRSC) assessed depressive symptoms over the past week on a 3-point scale (range, 0–36), with a clinically significant cutoff score of 15.	In response to an open-ended question (Schmitz, 2004), participants reported how many hours per day, on average; they spent on the following sedentary activities outside school hours on a usual weekday			depressive symptoms (odds ratio (OR)=1.52, 95% confidence interval (CI): 1.31–1.76),
Jannique G.Z. et al. (2013) Australian [31]	8950 women, aged 50–55 years in 2001 who completed mail surveys in 2001, 2004, 2007, and 2010.随访研究		Depressive symptoms were assessed using the Center for Epidemiological Studies Depression questionnaire(CES-D10) ≥10 indicative of mild–moderate levels of depressive symptoms	Associations between sitting-time (≤4 hours/ day, 44–7 hours/day, 47 hours/day)			sat 4-7 hours/day(OR¼1.17, 95% CI¼1.05, 1.32）sat 7+ hours/day (OR¼1.47, 95% CI¼1.29, 1.67)
Elva M. Arredondo et al. (2012) Latinos（USA） [31]	397adults The mean age was 43.4+-16.9, and 47% were obese.Cross-sectional data used for this study came from the San Diego Prevention Research Center’s (SDPRC) second community survey conducted between June and September of 2009		The PHQ-9 was used to calculate a depression score for each respondent	One item from the Global Physical Activity Questionnaire (GPAQ) was used to measure sedentary behavior.			levels of depression increased by 10% (OR ¼ 1.1, 95% CI: 1.0-1.2). (hours)
Peter Kremer et al. (2013) Australia [31]	8256 students aged 10–16 years (mean age = 11.5 years, SD = 0.8).Data was derived from the Healthy Neighbourhoods Study, a cross-sectional survey examining the health and wellbeing of young people in 30 communities across three states of Australia.		depressive symptoms using the Short Mood and Feeling Questionnaire were assessed	Participants also reported on the time they spent watching television and on a computer or playing video games for leisure separately for week			Daily screen timeb (ref: not meeting guidelines (<2 h per day) 0.90（0.54-1.5）
Natarajan Padmapriya et al. (2016) Singapore [31]	1144 pregnant women growing up in Singapore towards healthy outcomes (GUSTO), a pregnancy-offspring cohort study.30.7 (±5.1)		self-completed the Edinburgh Postnatal Depression Scale (EPDS) (EPDS-score ≥15),	Sedentary behavior was determined by asking participants to report total sitting time per day and television viewing time per day.In our sample, <7 h of total sitting time per day and <2 h of television viewing time per day were identified as lower tertiles.			total sitting time1.22 (0.69, 2.17) tv viewing time 0.75 (0.44, 1.30)

## Sheet: Sheet2
Table S2. Methodological quality assessment checklist for observational studies
author	selection bias (all studies)			study design (all studies)						confounders (1 for Ivs only; 2 for all studies)			data collection methods (for all studies)			withdrawals & dropouts (1 for IVs only; 2 for all studies)			analyses (1&4 for IVs only; 2&3 for all studies)				global rating for this paper (obs)
	representative sample?	% agreeing to participate	overall section rating	study design	was study randomised?	description of randomisation?	appropriate randomisation method?	sample size adequately powered?	overall section rating	were there important diffs b/t groups prior to the IV?	if yes, percent of relevant confounders that were controlled?	overall section rating	data collection tools valid?	data collection tools reliable?	overall section rating	withdrawals & drop-outs reported?	% of participants completing the study	overall section rating	unit of allocation?	unit of analysis?	appropriate statistical methods?	analysis performed by IV allocation status rather than the actual IV received?	1: strong 2: moderate 3: weak
	1: very likely 2: somewhat likely 3: not likely 4: can't tell	1: 80-100% 2: 60-79% 3: <60% 4: NA 5: Can't tell	1: strong 2: moderate 3: weak		yes or no	yes or no	yes or no	yes or no	1: strong 2: moderate 3: weak	1: yes 2: no 3: can't tell	1: 80-100% 2: 60-79% 3: <60% 4: can't tell	1: strong 2: moderate 3: weak	1: yes (if both valid) 2: no 3: can't tell or one yes/one no*	1: yes (if both reliable) 2: no 3: can't tell or one yes/one no*	1: strong 2: moderate 3: weak	1: yes 2: no 3: can't tell	1: 80-100% 2: 60-79% 3: <60% 4: can't tell	1: strong 2: moderate 3: weak	1: community 2: organisation/ institution 3: practice/office 4: individual	1: community 2: organisation/ institution 3: practice/office 4: individual	1: yes 2: no 3: can't tell	1: yes 2: no 3: can't tell
Primack et al.2009	1	2	1	cohort	yes	yes	yes	yes	1	n/a	1	1	1	1	1	n/a	2	2	n/a	4	1	n/a	1
Teychenne et al. 2010	1	3	2	cross sectional	yes	yes	yes	yes	1	n/a	1	1	1	1	1	n/a	1	1	n/a	4	1	n/a	1
Vallance et al.2010	1	2	1	cross sectional	yes	yes	yes	yes	1	n/a	1	1	1	1	1	n/a	1	1	n/a	4	1	n/a	1
Lucas et al. 2011	1	5	3	cohort	yes	yes	yes	yes	1	n/a	2	2	3	3	3	n/a	2	2	n/a	4	1	n/a	3
Thomée et al. 2012	2	3	2	cohort	yes	yes	yes	yes	1	n/a	1	1	1	3	2	n/a	2	2	n/a	4	1	n/a	1
Breland et al. 2013	3	5	3	cross sectional	no	no	no	yes	3	n/a	2	2	1	1	1	n/a	4	3	n/a	4	1	n/a	3
Sloan et al. 2013	1	3	2	cross sectional	yes	yes	yes	yes	1	n/a	1	1	1	1	1	n/a	1	1	n/a	4	1	n/a	1
Van et al.2013	2	5	3	cohort	yes	no	no	yes	2	n/a	1	1	1	1	1	n/a	2	2	n/a	4	1	n/a	2
Arredondo et al.2013	1	5	2	cross sectional	yes	yes	yes	yes	1	n/a	1	1	1	1	1	n/a	4	2	n/a	4	1	n/a	1
Feng et al. 2014	1	1	1	cross sectional	yes	yes	yes	yes	1	n/a	1	1	1	1	1	n/a	1	1	n/a	4	1	n/a	1
Wu et al. 2015	2	1	2	cross sectional	yes	yes	no	yes	2	n/a	1	1	1	1	1	n/a	1	1	n/a	4	1	n/a	1
Sui et al. 2015	3	3	3	cohort	no	no	no	yes	3	n/a	2	2	1	1	1	n/a	2	2	n/a	4	1	n/a	2
Wu et al. 2016	2	1	1	cross sectional	yes	yes	no	yes	2	n/a	1	1	1	1	1	n/a	1	1	n/a	4	1	n/a	1
Padmapriya et al. 2016	2	5	3	cohort	no	no	no	no	3	n/a	1	1	1	1	1	n/a	1	1	n/a	4	1	n/a	1
Madhav et al.2017	1	5	2	cross sectional	yes	yes	yes	yes	1	n/a	1	1	1	1	1	n/a	1	1	n/a	4	1	n/a	1
Barros et al.2017	1	1	1	cross sectional	yes	yes	yes	yes	1	n/a	1	1	1	1	1	n/a	1	1	n/a	4	1	n/a	1
Nam et al.2017	1	2	1	cross sectional	yes	yes	yes	yes	1	n/a	1	1	1	1	1	n/a	1	1	n/a	4	1	n/a	1
Hallgren et al. 2018	1	5	2	cohort	no	no	no	yes	3	n/a	1	1	2	3	2	n/a	1	1	n/a	4	1	n/a	2
Stubbs et al. 2018	1	2	1	cross sectional	yes	yes	yes	yes	1	n/a	2	2	1	1	1	n/a	2	2	n/a	4	1	n/a	1
